# Supplementary material for: BMP Stimulation Differentially Affects Phosphorylation and Protein Stability of β-Catenin in Breast Cancer Cell Lines
Source: Int J Mol Sci. 2024 Apr 23;25(9):4593. doi: 10.3390/ijms25094593 (PMC11083028; doi:10.3390/ijms25094593)
Supplement: Supplementary file 1 [file ijms-25-04593-s001.zip]

Archive with 1 entries (1 files):
- ijms-2902145-supplementary.pdf
